# Supplementary material for: Design and Synthesis of Novel Podophyllotoxins Hybrids and the Effects of Different Functional Groups on Cytotoxicity
Source: Molecules. 2021 Dec 30;27(1):220. doi: 10.3390/molecules27010220 (PMC8746343; doi:10.3390/molecules27010220)
Supplement: Supplementary file 1 [file molecules-27-00220-s001.zip]

Archive with 1 entries (1 files):
- molecules-1522867-supplementary.pdf
